# Supplementary material for: Identification of New Key Genes and Their Association with Breast Cancer Occurrence and Poor Survival Using In Silico and In Vitro Methods
Source: Biomedicines. 2023 Apr 25;11(5):1271. doi: 10.3390/biomedicines11051271 (PMC10216146; doi:10.3390/biomedicines11051271)
Supplement: Supplementary file 1 [file biomedicines-11-01271-s001.zip]

Archive with 1 entries (1 files):
- biomedicines-2221890-supplementary.pdf
